# Supplementary material for: Adaptation and Psychometric Validation of the Greek Version of the Sensory Profile 2 Short Form
Source: Children (Basel). 2026 Feb 24;13(3):315. doi: 10.3390/children13030315 (PMC13025351; doi:10.3390/children13030315)
Supplement: Supplementary file 1 [file children-13-00315-s001.zip]

Archive with 1 entries (1 files):
- children-4157260-supplementary.pdf
